# Supplementary material for: 1,3-Dipolar Cycloaddition of Nitrile Oxides and Nitrilimines to (−)-β-Caryophyllene: Stereoselective Synthesis of Polycyclic Derivatives and Their Biological Testing
Source: Int J Mol Sci. 2024 Oct 24;25(21):11435. doi: 10.3390/ijms252111435 (PMC11545984; doi:10.3390/ijms252111435)
Supplement: Supplementary file 1 [file ijms-25-11435-s001.zip]

Archive with 1 entries (1 files):
- ijms-3273476-supplementary.pdf
